# Supplementary material for: 2-Methoxyestradiol, an Endogenous 17β-Estradiol Metabolite, Induces Antimitogenic and Apoptotic Actions in Oligodendroglial Precursor Cells and Triggers Endoreduplication via the p53 Pathway
Source: Cells. 2024 Jun 22;13(13):1086. doi: 10.3390/cells13131086 (PMC11240791; doi:10.3390/cells13131086)
Supplement: Supplementary file 1 [file cells-13-01086-s001.zip]

Archive with 1 entries (1 files):
- cells-2993889-supplementary Table S1.pdf
